# Supplementary material for: Estimation of recurrent atherosclerotic cardiovascular event risk in patients with established cardiovascular disease: the updated SMART2 algorithm
Source: Eur Heart J. 2022 Feb 15;43(18):1715–27. doi: 10.1093/eurheartj/ehac056 (PMC9312860; doi:10.1093/eurheartj/ehac056)
Supplement: ehac056_Supplementary_Data [file ehac056_supplementary_data.zip]

Archive with 2 entries (2 files):
- SMART2_supplement_20211230.docx
- TRIPOD.pdf
